# Supplementary material for: Integrating Artificial Intelligence into Perinatal Care Pathways: A Scoping Review of Reviews of Applications, Outcomes, and Equity
Source: Nurs Rep. 2025 Jul 31;15(8):281. doi: 10.3390/nursrep15080281 (PMC12388636; doi:10.3390/nursrep15080281)
Supplement: Supplementary file 1 [file nursrep-15-00281-s001.zip]

Archive with 1 entries (1 files):
- nursrep-3706470-supplementary.pdf
